# Supplementary material for: Global Neuropsychopharmacological Prescription Trends in Adults with Schizophrenia, Clinical Correlates and Implications for Practice: A Scoping Review
Source: Brain Sci. 2023 Dec 20;14(1):6. doi: 10.3390/brainsci14010006 (PMC10813099; doi:10.3390/brainsci14010006)
Supplement: Supplementary file 1 [file brainsci-14-00006-s001.zip]

Archive with 1 entries (1 files):
- brainsci-2780783-supplementary.pdf
